# Supplementary material for: Ventrolateral prefrontal hemodynamic responses in autism spectrum disorder with and without depression
Source: PLoS One. 2021 Aug 27;16(8):e0256780. doi: 10.1371/journal.pone.0256780 (PMC8396790; doi:10.1371/journal.pone.0256780)
Supplement: S1 Data — (XLSX) [file pone.0256780.s001.xlsx]

## Sheet: Sheet1
ID	Group	Age	Gender	Education	IQ	VFT	AQ	BDIII	SASStotal	SASSInter	Interestandmotivation	Selfperception	CH22	CH23	CH24	CH25	CH26	CH27	CH28	CH29	CH30	CH31	CH32	CH33	CH34	CH35	CH36	CH37	CH38	CH39	CH40	CH41	CH42	CH43	CH44	CH45	CH46	CH47	CH48	CH49	CH50	CH51	CH52
ASD1	1	21	F	15	126	18	31	10	35	13	15	7	1.29	0.97	0.57	0.18	0.26	0.04	-0.49	-0.05		0.27	-0.25	0.99	0.89	0.4	0.74	1.33		1.73	0.55	0.03	0.34	0.22	0.7	1.3	-0.16	1.03			1.76	0.18	0.56
ASD2	1	23	M	16	113	10	39	26	19	6	8	5	-0.24	-0.06	-0.11	-0.36	-0.71	-0.6		0.23	0.09	0.01	-0.18	-0.01	-0.19	-0.14	-0.13	-0.57		-0.21	-0.05	0.03	0.11	0.13	-0.11	0.06	0.17	0.27	0.44	0.32	0.34	-0.06	0.06
ASD5	1	22	M	15	133	20	33	10	21	8	8	5	0.37	0.35	0.29	0.21	0.33	0.13	0.39	0.45	0.37	0.49	0.49	0.14	0.4	0.14	0.38	0.19	0.34	0.55	0.28	0.38	0.4	0.29	0.45	0.52	0.53	0.56	0.67	0.51	0.5	0.23	0.22
ASD7	1	24	F	17	121	17	35	15	30	10	12	8	-0.06	0.08	0.12	0.14	0.18	0.12	0.13	0.08	0.08	0.06	0	0.03	0.1	0.05	0.1	0.15	0.04	0.09	0.08	0.02	-0.08	0.12	0.14	0.15	0.03	0.17	0.08	0.08	0.12	0.1	0.07
ASD8	1	23	M	17	130	15	34	18	25	10	10	5	0.26	0.26	0.04	0.12	0.16	0.16	0.17	0.2	0.23	0.28	0.23	0.43	0.41	0.11	0.21	0.22	0.18	0.21	0.4	0.18	0.36	0.35	0.69	0.31	0.36	0.41	0.34	0.38	0.46	0.47	0.21
ASD9	1	25	M	18	108	14	29	9	46	17	19	10	0.18	0.31	0.34	0.14	0.05	0.12	0.33	0.26	-0.03	0.07	0.05	0.28	0.53	0.52	-0.22	-0.8	-0.55	-0.48	0.35	0.58	0.04	0.14	0.45	0.62	-0.02	-0.02	0.16	-0.31	-0.06	0.59	0.52
ASD10	1	23	F	17	104	21	37	24	24	7	11	6	0.09	-0.28	0	0.03	0.04	0.1	0.1	-0.05	-0.14	0.06	-0.04	-0.07	-0.22	0	-0.16	0.15	0.01	-0.01	-0.15	-0.05	-0.01	-0.14	-0.09	0.02	0.05	0.02	0.04	0.1	0.05	-0.07	-0.04
ASD11	1	22	M	16	120	14	37		29	12	13	4	-0.09	-0.03	0.03	0.02	0.08	0.12	0.24	0.08	0.32	0.25	0.23	0.36	0.35	0.11	0.07	0.2	0.28	0.23	0.55	0.2	-0.42	0.48	0.45	0.22	0.11	-0.22	-0.04	0.25	0.67		-0.03
ASD13	1	20	M	14	120	7	21		33	15	9	9	-0.13	-0.19	0.23	0.01	0.2	0.3	0.51	0.19	-0.27	-0.25	-0.04	-0.07	-0.02	0.41	0.43	0.58	0.92	0.44	-0.12	-0.02	0	-0.3	-0.28	0.33	0.45	0.7	1	0.83	0.05	-0.1	0.13
ASD16	1	21	M	14	126	25	40	9	35	14	12	9	0.27	0.48	0.31	0.25	0.32	0.31	0.28	0.29			0.27	0.77	0.7	0.38	0.35	0.45	0.4	0.59	0.57	0.75		0.89	1.04	0.88	0.39	0.46	0.48	0.52	0.97	0.78	0
ASD17	1	30	F	20	116	15	26	19	28	15	9	4	-0.04	-0.1	-0.03	-0.01	-0.05	-0.05	-0.08	0		0.12	-0.13	-0.03	0.17	0.03	-0.01	-0.01	-0.02	-0.12	-0.01	0.11	-0.03	-0.02	0.21	0.21	-0.07	-0.02	-0.03	0	0.01		-0.06
ASD19	1	23	M	16	108	13	42	11	26	10	8	8	0.17	0.16	0.71	0.62	0.45	0.61	0.67	0.53	-0.02	0.06	0.24	0.14	0.32	0.5	0.53	0.61	0.62	0.51	0.29	0.22	0.14	0.23	0.26	0.33	0.25	0.46	0.31	0.2	0.25	0.4	0.32
ASD21	1	21	M	14	115	9	35	12	28	12	12	4	0.02	-0.16	0.54	0.36	0.14	0.05	0.01	0.12	0.41	0.07	0.4	0	0.1	0.34	0.48	0.29	-0.02	0.22	0.4		-0.07	0.6	0.62	0.88	0.66	0.31	0.03	0.03	0.54	0.37	0.21
ASD22	1	25	F	18	120	4	31	14	36	14	14	8	0.24	0	0.58	0.46	0.3	0.37	0.32	0.47			0.15	0.28	0.15	0.49	0.4	0.79	0.8	0.65	0.31		0.1	0.14	0.15	0.41	0.28	0.67	0.59	0.38	0.85	0.27	0.17
ASD3	2	19	F	13	120	11	40	44	19	9	7	3	0.18	0.14	0.09	0.18	0.31	0.35	0.27	0.19	0.22	0.19		0.11	0.15	0.11	0.24	0.29	0.21	0.24	0.24	0.14	0.27	0.38	0.16	0.17	0.26	0.35	0.33	0.32	0.37	0.29	0.25
ASD4	2	23	M	16	119	6	42	33	31	10	13	8	0.16	0.15	0.06	0.13	0.24	-0.14	0.06	0.21	-0.05	0.19	0.26	0.05	0.07	0.13	-0.01	1.2	0.27	0.4	0	0.09	0.09	0.1	0.16	-0.01	-0.16	0.43	0.41	0.21	0.15	0.16	0.26
ASD6	2	21	M	15	96	12	37	28	30	12	10	8	0.35	0.44	0.11	0.29	0.21	-0.02	0.12	0.02	0.21	0.17	0.14	0.55	0.06	0.14	0.3	0.31	0.14	0.15	0.11	0.25	0.17	0.22	0.46	-0.04	0.41	0.67	0.34	0.33	-0.02	0.23	0.07
ASD12	2	19	M	13	132	14	38	19	37	15	13	9	0.08	0.24	0.16	0.18	0.14	0.11	0.21	0.27	0.21	0.1	0.1	0.23	0.31	0.3	0.16	0.17	0.26	0.24	0.32	0.27	0.26	0.21	0.34	0.33	0.19	0.1	0.25	0.17	0.3	0.39	0.41
ASD14	2	22	F	16	114	11	32		18	7	6	5	-0.06	-0.08	-0.04	0.1	0.14	0	0.09	0.04	-0.06	-0.01		0.07	-0.02	-0.05	0.1	0.07	-0.03	0.06	0.02	0.06	0.14	0.1	0	-0.02	0.03	-0.08	-0.04	0.01	0.04	0.05	-0.1
ASD15	2	24	F	17	130	16	39	45	13	6	5	2	-0.04	-0.21	-0.01	-0.06	-0.01	-0.04	-0.01	0.05	0.35	0.34	0.08	0.08	-0.05	-0.02	0.07	-0.11	-0.03	0.09	0.1		0.11	0.11	0.08	0.05	0.08	-0.07	-0.04	0.06	0.15	0.19
ASD18	2	21	F	15	120	14	35	19	24	10	9	5			0.22	0.09	0.03	0.05	0.02	0.1	0.34	0.35			0.26	0.26	0.05	0.04	0.04	0.07	0.27	0.36	0.38	0.33	0.36	0.25	0.17	0.12	0.05	0.08	0.23	0.37	0.42
ASD20	2	25	F	18	124	12	37	32	26	14	6	6	0.1	0.23	0.32	0.17	0.2	0.17	0.07	0.23		0.08	0.07	0.19	0.35	0.25	0.18	0.24	0.06	0.16	0.22	0.07	0.04	0.2	0.26	0.33	0.25	0.2	0.16	0.1	0.27	0.14	0.05
ASD23	2	21	M	14	130	24	37	31	24	10	9	5	-0.02	0.13	0.05	0.01	0.11		0.08	0.08		0.2	0.17	0.35	0.22	-0.03	0.18		0.16	0.09	0.21	0.31	0.28	0.4	0.19	0.19	0.21	0.31	0.07	0.04	0.02	0.01	0.21
ASD24	2	27	M	20	103	10	31	36	20	8	7	5	-0.01	-0.1	0.13	0.23	0.1	0.11	0.09	0.06	0.26	0.22	0.11	-0.03	0.05	0.21	0.07	0.41	0.33	0.08	0.06	0.16	0.11	-0.03	0.11	0.16	0.14	0.74	1.11	0.56	0.1	0.09	0.08
ASD25	2	24	M	17	114	11	40	24	23	6	12	5	0.13	0.13	0.05	0	0.15	0.11	0.14	0.04	-0.02	0	0.09	0.2	-0.1	-0.08	0.04	0.21	0	0.05	0.11	0.1	0.09	0.19	0.16	0	0.06	0.12	0.15	-0.03	0.23	0.29	0.26
ASD26	2	22	M	16	137	6	33	14	38	16	19	3	0.11	0.21	0.17	0.19		0.01	0.09	0.14	0.13	-0.18	0.13	0.02	0.05	0.21	0.08	0.03	-0.01	0.11	-0.03	0.15	0.15	0.08	0.11	0.13	0.09	0.13	0.22	0.03	0.11	-0.02	0.17
ASD27	2	26	M	18	129	17	26	23	33	13	14	6	0.29	0.34	0.36	0.12	-0.24	-0.25	0.03	0.16	0.33	0.21	0.46	0.3	0.54	0.35	0.03	-0.03	-0.04	0.04	0.31	0.17		0.44	0.43	0.5	0.42	0.3	0.17	0.09	0.31	0.05	0.11
ASD28	2	23	M	16	124	18	37	23	25	11	9	5	0.04	0.07	0.16	0.1	-0.04	0.02	0.05	0.04	-0.07	-0.05	0.06	0.11	0.06	0.12	0.03	0.05	0.27	0.15	-0.03	0		0.09	0.1	0.1	0.09	0.13	0.1	0.22	0.1	0.05
TD1	0	21	M	15	118	14	14	8	35	16	13	6	0.2	0.43	0.2	0.16	0.1	0.05	0.12	0.2	0.02	-0.07	0.39	0.4	0.54	0.31	0.3	0	0.25	0.04	0.23	0.15	0.13	0.6	0.54	0.51	0.31	0.32	0.21	0.2	0.17	0.36	0.24
TD2	0	22	M	16	98	12	22	1	36	12	20	4	0.13	0.16	0.08	0.42	0.17	0.24	0.26	0.23	0.18	0	0.42	0.11	0.27	0.52	0.51	0.43	0.36	0.32	0.23	-0.11	0.16	0.3	0.1		0.5	0.62	0.25	0.28	0.29	0.03	-0.08
TD3	0	21	M	15	107	13	10	0	36	14	17	5	0.29	0.32	0.59	0.45	0.33	0.23	0.23	0.29	0.17	0.14		0.52	0.27	0.12	0.63	0.49	0.4	0.46	0.08	0.33	0.36	1	0.89		0.39	0.71	0.58	0.42	0.25	0.2	0.4
TD4	0	23	M	16	105	19	8	12	48	23	17	8	0.94	0.87	0.5	-0.06	0.39	0.32	0.55	1.19	0.97	1.02		0.61	1.14	0.69	0.3	0.17	-0.26	0.86	0.51	1.28	0.71	0.98	1.42	1.1	0.76	0.76	0.46	0.72	0.97	1.06	1.03
TD5	0	23	M	17	126	21	8	11	49	21	18	10	0.27	0.26	0.21	0.12	0.18	0.23	0.21	0.36	0.07	-0.01		0.37	0.6	0.38	0.11	0.42	0.48	0.4	0.31	0.15	0.47	0.49	1.06	0.79	0.28	0.21	0.41	0.67	0.6	0.62	0.57
TD6	0	22	M	16	109	16	21	1	31	13	13	5	0.29	0.05	0.73	0.45	0.62	0.62	0.53	0.76	0.77	0.93		0.24	0.24	0.8	0.76	0.59	0.54	0.91	0.33	0.83	0.84	0.71	0.31	0.72	0.97	0.34	0.08	0.86	1.26	0.54	1.15
TD7	0	23	M	17	112	10	9	9	40	15	16	9	0.33	0.5	0.28	0.39	0.47	0.39	0.32	0.26	0.36	0.57	0.39	0.46	0.51	0.46	0.49	0.75	0.52	0.47	0.3	0.48	0.69	0.34	0.64	0.57	0.44	0.31	0.19	0.08	0.52	0.37	0.54
TD8	0	19	F	13	105	17	10	0	35	16	11	8	0.27	-0.33	0.15	0.12	0.28	0.29	0.22	0.31	0.29	0.32	0.12	0.38	0.26		0.02	0.43	0.08	0.24	0.51	0.27	0.36	0.22	0.27	0.37	0.15	0.46	0.54	0.4	0.38	0.44	0.48
TD9	0	23	F	17	108	14	8	7	39	16	14	9	0.09	0.13	0	-0.19	0.18	-0.04	-0.08	0.21	0.32	0.12	0.13	-0.04	0.53		0.39	0.38	-0.06	0.32	0.42	0.17	0.07	0.25	0.49	0.73	1.26	0.11	0.06	0.09	0.3	0.42	0.21
TD10	0	21	M	15	115	11	9	0	48	21	17	10	0.23	0.14	0.1	0.13	0.16	0.21	0.21	0.24	0.51	0.46	0.4	0.33	0.26	0.09	0.21	0.22	0.18	0.29	0.51	0.42	0.52	0.59	0.77		0.2	0.09	0.16	0.19	0.66	0.7	0.55
TD11	0	21	M	15	110	19	15	11	27	12	7	8	0.2	0.36	0.65	0.51	0.43	0.68	0.93	0.78	0.34	0.61	0.33	0.27	0.45	0.62	0.68	0.64	1.09	1.09	0.32	0.32	0.7	0.31	0.45	0.67	0.71	0.77	0.74	0.79	0.65	0.53	0.58
TD12	0	21	F	15	117	11	24	10	32	15	12	5	0.04	0.08	0.05	0.13	0.11	0.14	0.08	0.15	0	0.04	0.14	0.07	0.19		0.05	0.24	0.1	0.11	1.14	0.21	0.21	0.15	0.2		0.13	0.21	0.3	0.21	1.2	0.95	0.32
TD13	0	21	F	15	130	12	15	11	37	17	13	7	0.03	0.31	0.85	0.84	0.22	0.56	0.96	1.22	0.67	0.47	0.3	0.38		1.17	0.37	0.65	0.81	1.01	0.78	0.74	0.63	0.33	1.02	1.31	0.33	0.71	0.8	0.61	1.61	0.96	0.43
TD14	0	22	M	15	125	29	9	0	48	17	20	11	0.15	0.07	0.2	0.16	0.54	0.4	0.15	0.5	0.58	0.65	0.34	0.3	0.32	0.27	-0.05	0.07	0.14	0.13	0.69	0.39	0.73	0.46	0.39		0.06	0.23	0.5	0.27	0.42	0.39
